# Supplementary material for: Childhood DNA methylation as a marker of early life rapid weight gain and subsequent overweight
Source: Clin Epigenetics. 2021 Jan 12;13:8. doi: 10.1186/s13148-020-00952-z (PMC7805168; doi:10.1186/s13148-020-00952-z)
Supplement: Supplementary file 3 — Additional file 3. Top CpG hits by model for DNA methylation at ages 7 and 17. [file 13148_2020_952_MOESM3_ESM.xlsx]

## Sheet: RWG-adjusted cells (age 7)
CpG	Exposure	Model	p.value	fdr	t statistic	coefficient	upper 95% CI	lower 95% CI	SE	n	chromosome	position	Adjustment	Age
cg01379158	RWG	ISVA	1.549e-08	0.007479	6.253	0.01127	0.014854	0.007687	0.0018023	116	chr17	17206552	Adjusted cells	7
cg26301565	RWG	ISVA	4.529e-06	0.619143	4.9	0.00725	0.010192	0.004308	0.0014796	116	chr3	194117261	Adjusted cells	7
cg22396279	RWG	ISVA	5.552e-06	0.619143	4.849	0.013196	0.018607	0.007785	0.0027215	116	chr1	154580739	Adjusted cells	7
cg08530414	RWG	ISVA	8.192e-06	0.619143	4.75	0.010213	0.014488	0.005938	0.0021503	116	chr11	35160400	Adjusted cells	7
cg05073044	RWG	ISVA	1.018e-05	0.619143	4.694	0.01339	0.019062	0.007718	0.0028526	116	chr14	62232645	Adjusted cells	7
cg23505145	RWG	ISVA	1.148e-05	0.619143	4.663	0.030374	0.043325	0.017423	0.0065136	116	chr19	12996616	Adjusted cells	7
cg06909229	RWG	ISVA	1.322e-05	0.619143	-4.627	-0.055446	-0.031618	-0.079273	0.0119838	116	chr7	54902026	Adjusted cells	7
cg00397179	RWG	ISVA	1.458e-05	0.619143	4.601	0.011723	0.016789	0.006657	0.0025479	116	chr12	115130140	Adjusted cells	7
cg11531579	RWG	ISVA	1.711e-05	0.619143	4.559	0.009912	0.014234	0.005589	0.0021741	116	chr12	133484743	Adjusted cells	7
cg26573518	RWG	ISVA	1.726e-05	0.619143	4.557	0.012557	0.018036	0.007078	0.0027556	116	chr17	33700745	Adjusted cells	7
cg08309529	RWG	ISVA	1.811e-05	0.619143	4.544	0.023679	0.034039	0.013319	0.0052105	116	chr7	156797833	Adjusted cells	7
cg17890850	RWG	ISVA	1.871e-05	0.619143	-4.536	-0.032939	-0.018501	-0.047378	0.0072616	116	chr17	79954500	Adjusted cells	7
cg22525069	RWG	ISVA	2.029e-05	0.619143	-4.515	-0.038546	-0.02157	-0.055522	0.008538	116	chr3	193587264	Adjusted cells	7
cg09479341	RWG	ISVA	2.249e-05	0.619143	4.488	0.03212	0.046352	0.017889	0.0071576	116	chr17	40119957	Adjusted cells	7
cg27094117	RWG	ISVA	2.271e-05	0.619143	4.484	0.002593	0.003743	0.001444	0.0005783	116	chr4	120988415	Adjusted cells	7
cg01451329	RWG	ISVA	2.347e-05	0.619143	-4.476	-0.012082	-0.006715	-0.017449	0.0026991	116	chr6	7229213	Adjusted cells	7
cg19572487	RWG	ISVA	2.849e-05	0.619143	-4.425	-0.053236	-0.029314	-0.077157	0.0120309	116	chr17	38476024	Adjusted cells	7
cg00400964	RWG	ISVA	2.968e-05	0.619143	4.414	0.022504	0.032641	0.012367	0.0050982	116	chr22	42325444	Adjusted cells	7
cg05030953	RWG	ISVA	3.114e-05	0.619143	4.401	0.10878	0.157923	0.059637	0.0247158	116	chr6	31241000	Adjusted cells
cg13749012	RWG	ISVA	3.165e-05	0.619143	4.397	0.039922	0.057975	0.021869	0.0090797	116	chr3	149765266	Adjusted cells	7
cg11531579	RWG	SVA	3.966e-07	0.1704	5.45	0.011465	0.015641	0.007288	0.002104	116	chr12	133484743	Adjusted cells	7
cg01379158	RWG	SVA	7.06e-07	0.1704	5.314	0.011668	0.016026	0.007309	0.002196	116	chr17	17206552	Adjusted cells	7
cg08530414	RWG	SVA	1.386e-06	0.2231	5.154	0.011364	0.015741	0.006986	0.002205	116	chr11	35160400	Adjusted cells	7
cg00540558	RWG	SVA	3.136e-06	0.2676	4.956	0.011036	0.015458	0.006615	0.002227	116	chr19	40930735	Adjusted cells	7
cg26897054	RWG	SVA	3.677e-06	0.2676	4.916	0.008026	0.011267	0.004785	0.001632	116	chr19	42721870	Adjusted cells	7
cg07113136	RWG	SVA	4.49e-06	0.2676	4.868	0.014334	0.02018	0.008488	0.002945	116	chr14	96343419	Adjusted cells	7
cg00397179	RWG	SVA	5.311e-06	0.2676	4.826	0.012444	0.017562	0.007325	0.002578	116	chr12	115130140	Adjusted cells	7
cg02108176	RWG	SVA	6.129e-06	0.2676	4.79	0.009571	0.013538	0.005605	0.001998	116	chr1	22109593	Adjusted cells	7
cg21634842	RWG	SVA	6.479e-06	0.2676	4.776	0.00938	0.013279	0.005481	0.001964	116	chr16	82203649	Adjusted cells	7
cg05411953	RWG	SVA	6.825e-06	0.2676	4.763	0.006736	0.009543	0.003928	0.001414	116	chr19	52207653	Adjusted cells	7
cg13968953	RWG	SVA	7.518e-06	0.2676	4.739	0.010279	0.014585	0.005973	0.002169	116	chr3	97483466	Adjusted cells	7
cg06909229	RWG	SVA	7.578e-06	0.2676	-4.738	-0.055752	-0.032389	-0.079114	0.011768	116	chr7	54902026	Adjusted cells	7
cg26301565	RWG	SVA	8.134e-06	0.2676	4.719	0.006926	0.00984	0.004012	0.001468	116	chr3	194117261	Adjusted cells	7
cg23505145	RWG	SVA	8.55e-06	0.2676	4.707	0.030051	0.042725	0.017377	0.006384	116	chr19	12996616	Adjusted cells	7
cg24737900	RWG	SVA	8.795e-06	0.2676	4.7	0.009314	0.013249	0.00538	0.001982	116	chr17	72869117	Adjusted cells	7
cg15677497	RWG	SVA	8.868e-06	0.2676	4.698	0.010165	0.01446	0.005869	0.002164	116	chr6	30585191	Adjusted cells	7
cg07420484	RWG	SVA	1.082e-05	0.2795	4.647	0.006879	0.009818	0.00394	0.00148	116	chr1	210484920	Adjusted cells	7
cg12821421	RWG	SVA	1.086e-05	0.2795	4.646	0.007418	0.010588	0.004249	0.001597	116	chr10	13390394	Adjusted cells	7
cg08869118	RWG	SVA	1.1e-05	0.2795	4.644	0.01958	0.027952	0.011209	0.004217	116	chr12	122617908	Adjusted cells	7
cg22223119	RWG	SVA	1.246e-05	0.2975	4.612	0.115134	0.164696	0.065572	0.024965	116	chr13	99095684	Adjusted cells	7

## Sheet: RWG - no cells (age 7)
CpG	Exposure	Model	p.value	fdr	t statistic	coefficient	upper 95% CI	lower 95% CI	SE	n	chromosome	position	Adjustment	Age
cg01379158	RWG	ISVA	1.408e-08	0.006796	6.138	0.010521	0.013918	0.007124	0.001714	125	chr17	17206552	Not adjusted cells	7
cg11531579	RWG	ISVA	1.259e-07	0.030405	5.66	0.010744	0.014506	0.006981	0.0018982	125	chr12	133484743	Not adjusted cells	7
cg01715384	RWG	ISVA	1.368e-05	0.156831	4.558	0.02262	0.032457	0.012783	0.0049626	125	chr1	41853403	Not adjusted cells	7
cg02108176	RWG	ISVA	1.113e-05	0.156831	4.609	0.008858	0.012668	0.005049	0.0019219	125	chr1	22109593	Not adjusted cells	7
cg04220635	RWG	ISVA	8.806e-06	0.156831	4.667	0.006346	0.009041	0.003651	0.0013597	125	chr1	108743085	Not adjusted cells	7
cg04543026	RWG	ISVA	1.78e-05	0.156831	4.491	0.007671	0.011056	0.004286	0.0017079	125	chr1	110453888	Not adjusted cells	7
cg05588972	RWG	ISVA	9.681e-06	0.156831	4.644	0.009377	0.01338	0.005375	0.0020192	125	chr1	16563855	Not adjusted cells	7
cg14488957	RWG	ISVA	1.7e-05	0.156831	4.503	0.01212	0.017454	0.006785	0.0026912	125	chr1	1244644	Not adjusted cells	7
cg24044763	RWG	ISVA	1.475e-05	0.156831	4.539	0.008407	0.012078	0.004735	0.0018521	125	chr1	160370683	Not adjusted cells	7
cg24358066	RWG	ISVA	1.141e-05	0.156831	4.603	0.003336	0.004772	0.001899	0.0007247	125	chr1	78149330	Not adjusted cells	7
cg02905881	RWG	ISVA	6e-06	0.156831	4.762	0.00482	0.006826	0.002813	0.0010122	125	chr2	48009730	Not adjusted cells	7
cg10927449	RWG	ISVA	1.781e-05	0.156831	4.492	0.020304	0.029265	0.011344	0.0045205	125	chr2	63286621	Not adjusted cells	7
cg20888386	RWG	ISVA	8.613e-06	0.156831	4.673	0.007025	0.010005	0.004045	0.0015035	125	chr2	219858260	Not adjusted cells	7
cg25799994	RWG	ISVA	1.699e-05	0.156831	4.503	0.005437	0.00783	0.003044	0.0012074	125	chr2	166650699	Not adjusted cells	7
cg05518939	RWG	ISVA	1.633e-05	0.156831	4.513	0.008678	0.012489	0.004867	0.0019228	125	chr3	121554459	Not adjusted cells	7
cg16240563	RWG	ISVA	5.377e-06	0.156831	4.788	0.008631	0.012204	0.005058	0.0018025	125	chr3	167967058	Not adjusted cells	7
cg08300522	RWG	ISVA	8.206e-06	0.156831	4.685	0.008541	0.012155	0.004927	0.0018232	125	chr4	24475075	Not adjusted cells	7
cg14226747	RWG	ISVA	9.257e-06	0.156831	4.655	0.006766	0.009647	0.003885	0.0014536	125	chr4	657927	Not adjusted cells	7
cg23455602	RWG	ISVA	1.819e-05	0.156831	4.486	0.008064	0.011627	0.004501	0.0017975	125	chr4	115519578	Not adjusted cells	7
cg11531579	RWG	SVA	4.158e-08	0.02008	5.892	0.011274	0.015065	0.007482	0.0019134	125	chr12	133484743	Not adjusted cells	7
cg08530414	RWG	SVA	9.531e-07	0.23011	5.191	0.010919	0.015087	0.006751	0.0021033	125	chr11	35160400	Not adjusted cells	7
cg02532971	RWG	SVA	4.25e-05	0.3697	4.263	0.003944	0.005778	0.002111	0.0009253	125	chr7	2491292	Not adjusted cells	7
cg07547336	RWG	SVA	8.674e-05	0.3697	4.075	0.007089	0.010536	0.003642	0.0017397	125	chr7	1589802	Not adjusted cells	7
cg14341968	RWG	SVA	9.262e-05	0.3697	-4.057	-0.041047	-0.021001	-0.061094	0.0101164	125	chr9	136075868	Not adjusted cells	7
cg20069681	RWG	SVA	8.89e-05	0.3697	4.068	0.005337	0.007937	0.002738	0.0013119	125	chr14	32597333	Not adjusted cells	7
cg03641858	RWG	SVA	6.179e-05	0.3697	4.165	0.003587	0.005293	0.00188	0.0008612	125	chr19	12777774	Not adjusted cells	7
cg02973843	RWG	SVA	3.844e-05	0.3697	-4.289	-0.008175	-0.004398	-0.011952	0.0019061	125	chr8	42268727	Not adjusted cells	7
cg01715384	RWG	SVA	9.174e-05	0.3697	4.06	0.020397	0.030353	0.010442	0.0050239	125	chr1	41853403	Not adjusted cells	7
cg02108176	RWG	SVA	3.431e-05	0.3697	4.319	0.008716	0.012716	0.004717	0.0020184	125	chr1	22109593	Not adjusted cells	7
cg04220635	RWG	SVA	1.194e-05	0.3697	4.586	0.006342	0.009082	0.003601	0.0013829	125	chr1	108743085	Not adjusted cells	7
cg04543026	RWG	SVA	1.681e-05	0.3697	4.5	0.007525	0.010839	0.004212	0.0016722	125	chr1	110453888	Not adjusted cells	7
cg05588972	RWG	SVA	1.963e-05	0.3697	4.461	0.009161	0.01323	0.005092	0.0020534	125	chr1	16563855	Not adjusted cells	7
cg06811467	RWG	SVA	8.952e-05	0.3697	4.067	0.01987	0.029553	0.010188	0.0048862	125	chr1	154299179	Not adjusted cells	7
cg14488957	RWG	SVA	3.983e-05	0.3697	4.28	0.01166	0.017059	0.006262	0.0027243	125	chr1	1244644	Not adjusted cells	7
cg17371249	RWG	SVA	8.762e-05	0.3697	4.072	0.003486	0.005182	0.00179	0.0008561	125	chr1	241682474	Not adjusted cells	7
cg20467147	RWG	SVA	5.735e-05	0.3697	4.185	0.025229	0.037175	0.013283	0.0060286	125	chr1	248005038	Not adjusted cells	7
cg20787693	RWG	SVA	5.584e-05	0.3697	4.192	0.009026	0.013293	0.004759	0.0021533	125	chr1	26147374	Not adjusted cells	7
cg24044763	RWG	SVA	7.978e-05	0.3697	4.097	0.007722	0.011456	0.003987	0.0018846	125	chr1	160370683	Not adjusted cells	7
cg24358066	RWG	SVA	8.841e-05	0.3697	4.07	0.00322	0.004787	0.001652	0.0007911	125	chr1	78149330	Not adjusted cells	7
cg00559939	RWG	SVA	6.843e-05	0.3697	4.138	0.009961	0.01473	0.005191	0.002407	125	chr2	17360096	Not adjusted cells	7

## Sheet: RWG - cells (age 17)
CpG	Exposure	Model	p.value	fdr	t statistic	coefficient	upper 95% CI	lower 95% CI	SE	n	chromosome	position	Adjustment	Age
cg25558218	RWG	ISVA	2.702e-06	0.5061	5.202	0.03386	0.046896	0.02083	0.00651	89	chr5	51445694	Adjusted cells	17
cg21664636	RWG	ISVA	3.145e-06	0.5061	5.161	0.04041	0.056092	0.02474	0.007831	89	chr3	70432664	Adjusted cells	17
cg26967415	RWG	ISVA	6.142e-06	0.5551	-4.975	-0.01362	-0.008142	-0.0191	0.002738	89	chr17	7748407	Adjusted cells	17
cg26331164	RWG	ISVA	7.583e-06	0.5551	4.918	0.03665	0.051571	0.02173	0.007453	89	chr11	68860000	Adjusted cells	17
cg07385926	RWG	ISVA	8.272e-06	0.5551	4.894	0.05548	0.07818	0.03279	0.011338	89	chr8	145845260	Adjusted cells	17
cg17002510	RWG	ISVA	9.005e-06	0.5551	-4.87	-0.07505	-0.044202	-0.1059	0.01541	89	chr8	1857839	Adjusted cells	17
cg22026376	RWG	ISVA	1.039e-05	0.5551	4.83	0.03678	0.052026	0.02154	0.007615	89	chr5	96034227	Adjusted cells	17
cg13108472	RWG	ISVA	1.121e-05	0.5551	4.809	0.03972	0.056255	0.02319	0.00826	89	chrX	118722692	Adjusted cells	17
cg18987026	RWG	ISVA	1.15e-05	0.5551	4.802	0.04485	0.063546	0.02615	0.00934	89	chr7	107297715	Adjusted cells	17
cg17014866	RWG	ISVA	1.478e-05	0.6035	4.731	0.02833	0.040312	0.01634	0.005987	89	chr5	120026632	Adjusted cells	17
cg16397342	RWG	ISVA	1.68e-05	0.6035	4.695	0.05537	0.078984	0.03176	0.011794	89	chr12	4353119	Adjusted cells	17
cg03525818	RWG	ISVA	1.869e-05	0.6035	4.665	0.02393	0.034205	0.01366	0.005131	89	chr1	47796001	Adjusted cells	17
cg11002763	RWG	ISVA	1.869e-05	0.6035	4.665	0.05238	0.074861	0.0299	0.011229	89	chr11	78387503	Adjusted cells	17
cg18120979	RWG	ISVA	1.984e-05	0.6035	-4.648	-0.09912	-0.056429	-0.1418	0.021324	89	chr6	313464	Adjusted cells	17
cg03032253	RWG	ISVA	2.114e-05	0.6035	4.63	0.04413	0.063203	0.02505	0.00953	89	chr19	4652450	Adjusted cells	17
cg10946871	RWG	ISVA	2.409e-05	0.6035	4.593	0.02695	0.038702	0.01521	0.005869	89	chr1	23452379	Adjusted cells	17
cg09779027	RWG	ISVA	2.418e-05	0.6035	-4.592	-0.03488	-0.019676	-0.05009	0.007597	89	chr19	7224513	Adjusted cells	17
cg08297686	RWG	ISVA	2.477e-05	0.6035	4.585	0.03753	0.05391	0.02114	0.008185	89	chr14	68943486	Adjusted cells	17
cg15901199	RWG	ISVA	2.715e-05	0.6035	4.559	0.02237	0.032186	0.01254	0.004906	89	chr1	151433350	Adjusted cells	17
cg07340708	RWG	ISVA	2.825e-05	0.6035	4.547	0.04894	0.07049	0.0274	0.010763	89	chr6	32372377	Adjusted cells	17
cg10946871	RWG	SVA	1.155e-05	1	4.72	0.02498	0.035531	0.014425	0.005292	89	chr1	23452379	Adjusted cells	17
cg27201625	RWG	SVA	2.421e-05	1	4.52	0.03972	0.057248	0.022197	0.008789	89	chr10	6622279	Adjusted cells	17
cg00819012	RWG	SVA	2.826e-05	1	4.477	0.03171	0.045835	0.017588	0.007083	89	chrX	138291593	Adjusted cells	17
cg01268763	RWG	SVA	2.965e-05	1	-4.464	-0.04627	-0.0256	-0.066931	0.010364	89	chr14	53618419	Adjusted cells	17
cg25558218	RWG	SVA	3.467e-05	1	4.421	0.02826	0.041005	0.015514	0.006392	89	chr5	51445694	Adjusted cells	17
cg13617904	RWG	SVA	4.352e-05	1	-4.358	-0.02221	-0.012047	-0.032369	0.005096	89	chr14	104182945	Adjusted cells	17
cg13537544	RWG	SVA	5.281e-05	1	4.304	0.02665	0.039003	0.014306	0.006193	89	chr9	968090	Adjusted cells	17
cg22875823	RWG	SVA	6.1e-05	1	4.264	0.04337	0.063649	0.023086	0.010171	89	chr6	33400543	Adjusted cells	17
cg08842373	RWG	SVA	6.337e-05	1	4.253	0.04212	0.06187	0.022373	0.009904	89	chrX	23347058	Adjusted cells	17
cg14425428	RWG	SVA	6.617e-05	1	-4.241	-0.01495	-0.007919	-0.021975	0.003525	89	chr9	130743818	Adjusted cells	17
cg13695585	RWG	SVA	6.75e-05	1	-4.235	-0.03213	-0.017005	-0.047263	0.007587	89	chr6	30853014	Adjusted cells	17
cg04792227	RWG	SVA	7.192e-05	1	4.217	0.06571	0.096777	0.034641	0.015581	89	chrY	17568097	Adjusted cells	17
cg09180820	RWG	SVA	7.598e-05	1	-4.202	-0.02957	-0.015535	-0.043597	0.007036	89	chr1	2113911	Adjusted cells	17
cg06585690	RWG	SVA	8.305e-05	1	4.177	0.04562	0.067404	0.023841	0.010923	89	chr4	71262957	Adjusted cells	17
cg07450633	RWG	SVA	9.73e-05	1	-4.132	-0.03229	-0.016708	-0.047881	0.007817	89	chr5	172175321	Adjusted cells	17
cg18832140	RWG	SVA	9.997e-05	1	-4.124	-0.02657	-0.013724	-0.039423	0.006444	89	chr15	89962708	Adjusted cells	17
cg11294269	RWG	SVA	0.0001054	1	-4.109	-0.05798	-0.029843	-0.086125	0.014113	89	chr12	132685428	Adjusted cells	17
cg04615859	RWG	SVA	0.0001097	1	-4.097	-0.06178	-0.031712	-0.091844	0.015078	89	chr17	7762123	Adjusted cells	17
cg07673230	RWG	SVA	0.0001128	1	-4.089	-0.07158	-0.036676	-0.106483	0.017504	89	chr8	98789233	Adjusted cells	17
cg06899912	RWG	SVA	0.0001258	1	4.058	0.01237	0.018441	0.006289	0.003047	89	chr17	38861095	Adjusted cells	17

## Sheet: RWG - no cells (age 17)
CpG	Exposure	Model	p.value	fdr	t statistic	coefficient	upper 95% CI	lower 95% CI	SE	n	chromosome	position	Adjustment	Age
cg10946871	RWG	ISVA	6.449e-06	1	4.823	0.02698	0.03811	0.01585	0.005594	96	chr1	23452379	Not adjusted cells	17
cg13218513	RWG	ISVA	1.015e-05	1	4.706	0.08159	0.11608	0.0471	0.017338	96	chr14	70582077	Not adjusted cells	17
cg05250119	RWG	ISVA	1.726e-05	1	4.567	0.04955	0.07113	0.02797	0.010849	96	chr15	79123384	Not adjusted cells	17
cg23883058	RWG	ISVA	1.733e-05	1	-4.566	-0.02026	-0.01143	-0.02909	0.004437	96	chr2	5813866	Not adjusted cells	17
cg00958854	RWG	ISVA	1.82e-05	1	4.553	0.03585	0.05151	0.02019	0.007874	96	chr9	4741710	Not adjusted cells	17
cg13537544	RWG	ISVA	2.546e-05	1	4.464	0.02477	0.03581	0.01373	0.005549	96	chr9	968090	Not adjusted cells	17
cg22875823	RWG	ISVA	3.224e-05	1	4.401	0.0452	0.06563	0.02477	0.01027	96	chr6	33400543	Not adjusted cells	17
cg01268763	RWG	ISVA	3.673e-05	1	-4.366	-0.0455	-0.02477	-0.06623	0.010421	96	chr14	53618419	Not adjusted cells	17
cg15269148	RWG	ISVA	3.712e-05	1	-4.363	-0.04866	-0.02647	-0.07084	0.011152	96	chr13	111371595	Not adjusted cells	17
cg00842325	RWG	ISVA	4.836e-05	1	4.291	0.02574	0.03767	0.01381	0.005997	96	chr20	21503536	Not adjusted cells	17
cg20913831	RWG	ISVA	5.853e-05	1	4.239	0.02001	0.0294	0.01062	0.00472	96	chr2	75063436	Not adjusted cells	17
cg18153137	RWG	ISVA	5.879e-05	1	4.238	0.03084	0.04531	0.01636	0.007276	96	chr3	71114771	Not adjusted cells	17
cg02161039	RWG	ISVA	7.129e-05	1	-4.185	-0.04272	-0.02241	-0.06303	0.010209	96	chr17	78041529	Not adjusted cells	17
cg04142080	RWG	ISVA	8.237e-05	1	-4.145	-0.02799	-0.01456	-0.04143	0.006753	96	chr1	21977904	Not adjusted cells	17
cg10541466	RWG	ISVA	8.631e-05	1	4.132	0.02664	0.03947	0.01382	0.006448	96	chr1	113425263	Not adjusted cells	17
cg10935312	RWG	ISVA	9.877e-05	1	-4.094	-0.02713	-0.01395	-0.0403	0.006625	96	chr17	79624437	Not adjusted cells	17
cg11294269	RWG	ISVA	0.0001045	1	-4.079	-0.05145	-0.02636	-0.07655	0.012615	96	chr12	132685428	Not adjusted cells	17
cg21219268	RWG	ISVA	0.0001045	1	-4.079	-0.13466	-0.06898	-0.20034	0.033017	96	chr9	116298900	Not adjusted cells	17
cg25558218	RWG	ISVA	0.0001178	1	4.045	0.0278	0.04148	0.01413	0.006873	96	chr5	51445694	Not adjusted cells	17
cg15636879	RWG	ISVA	0.0001277	1	-4.022	-0.0228	-0.01153	-0.03408	0.00567	96	chr20	33300430	Not adjusted cells	17
cg10946871	RWG	SVA	7.403e-07	0.3574	5.348	0.02694	0.036959	0.016925	0.005038	96	chr1	23452379	Not adjusted cells	17
cg01268763	RWG	SVA	1.15e-05	1	-4.663	-0.04737	-0.027172	-0.067575	0.01016	96	chr14	53618419	Not adjusted cells	17
cg13218513	RWG	SVA	2.165e-05	1	4.498	0.0738	0.106431	0.041176	0.01641	96	chr14	70582077	Not adjusted cells	17
cg15269148	RWG	SVA	3.22e-05	1	-4.392	-0.04756	-0.026032	-0.069095	0.010829	96	chr13	111371595	Not adjusted cells	17
cg14425428	RWG	SVA	3.745e-05	1	-4.352	-0.01413	-0.007674	-0.020585	0.003247	96	chr9	130743818	Not adjusted cells	17
cg04142080	RWG	SVA	3.978e-05	1	-4.336	-0.02741	-0.014839	-0.039978	0.006322	96	chr1	21977904	Not adjusted cells	17
cg11294269	RWG	SVA	4.326e-05	1	-4.313	-0.05137	-0.027686	-0.075046	0.01191	96	chr12	132685428	Not adjusted cells	17
cg23883058	RWG	SVA	4.942e-05	1	-4.277	-0.01829	-0.009787	-0.026791	0.004276	96	chr2	5813866	Not adjusted cells	17
cg00133536	RWG	SVA	5.289e-05	1	-4.259	-0.03203	-0.017078	-0.046991	0.007522	96	chr2	187364353	Not adjusted cells	17
cg00696044	RWG	SVA	7.106e-05	1	-4.178	-0.08122	-0.042569	-0.119879	0.019441	96	chr10	63240299	Not adjusted cells	17
cg26399662	RWG	SVA	7.941e-05	1	-4.147	-0.05704	-0.029696	-0.084388	0.013754	96	chr3	142840837	Not adjusted cells	17
cg01985465	RWG	SVA	7.955e-05	1	4.147	0.01186	0.017554	0.006176	0.002861	96	chr13	93441288	Not adjusted cells	17
cg00958854	RWG	SVA	8.425e-05	1	4.131	0.03261	0.048308	0.016916	0.007894	96	chr9	4741710	Not adjusted cells	17
cg05250119	RWG	SVA	8.763e-05	1	4.12	0.04296	0.063691	0.022229	0.010427	96	chr15	79123384	Not adjusted cells	17
cg25558218	RWG	SVA	9.397e-05	1	4.101	0.02567	0.038118	0.013225	0.00626	96	chr5	51445694	Not adjusted cells	17
cg24318076	RWG	SVA	0.000106	1	-4.067	-0.02874	-0.01469	-0.042787	0.007066	96	chr17	18091662	Not adjusted cells	17
cg21219268	RWG	SVA	0.0001135	1	-4.048	-0.12944	-0.065864	-0.193012	0.031974	96	chr9	116298900	Not adjusted cells	17
cg13717394	RWG	SVA	0.0001222	1	-4.027	-0.02562	-0.012971	-0.038265	0.006361	96	chr9	96054313	Not adjusted cells	17
cg09845379	RWG	SVA	0.0001224	1	4.027	0.0412	0.061547	0.020861	0.010231	96	chr1	110889998	Not adjusted cells	17
cg05045335	RWG	SVA	0.000125	1	-4.021	-0.03588	-0.018138	-0.053619	0.008922	96	chr1	8457417	Not adjusted cells	17
